# Supplementary material for: On the identity of the type species of the genus Telema (Araneae, Telemidae)
Source: Zookeys. 2012 Dec 18;(251):11–9. doi: 10.3897/zookeys.251.3616 (PMC3536321; doi:10.3897/zookeys.251.3616)
Supplement: XML Treatment for Telema tenella [file zookeys.251.3616-treatment1.xml]

<!DOCTYPE tp:taxon-treatment
  PUBLIC "-//TaxonX//DTD Taxonomic Treatment Publishing DTD v0 20100105//EN" "tax-treatment-NSO.dtd">
<tp:taxon-treatment xmlns:tp="http://www.plazi.org/taxpub"><tp:treatment-meta><mixed-citation publication-type="journal"><person-group><name><surname>Wang</surname><given-names>Chunxia</given-names></name><name><surname>Ribera</surname><given-names>Carles</given-names></name><name><surname>Li</surname><given-names>Shuqiang</given-names></name></person-group><article-title>On the identity of the type species of the genus 
                    <italic>Telema</italic> (Araneae, Telemidae)
                </article-title><source>Zookeys</source><day>18</day><month>12</month><year>2012</year><volume>2012</volume><issue>251</issue><fpage>11</fpage><lpage>19</lpage><pub-id pub-id-type="doi">10.3897/zookeys.251.3616</pub-id></mixed-citation></tp:treatment-meta><tp:nomenclature><tp:taxon-name>
                            <tp:taxon-name-part taxon-name-part-type="genus">Telema</tp:taxon-name-part>
                            <tp:taxon-name-part taxon-name-part-type="species">tenella</tp:taxon-name-part>
                        <object-id xmlns:xlink="http://www.w3.org/1999/xlink" xlink:type="simple">http://species-id.net/wiki/Telema_tenella</object-id>
								</tp:taxon-name><tp:taxon-authority>Simon, 1882</tp:taxon-authority><xref ref-type="fig" rid="F1">Figs 1</xref><xref ref-type="fig" rid="F2"/><xref ref-type="fig" rid="F3"/><xref ref-type="fig" rid="F4"/><xref ref-type="fig" rid="F5">–5</xref><tp:nomenclature-citation-list><tp:nomenclature-citation><tp:taxon-name>Telema tenella</tp:taxon-name><comment><xref ref-type="bibr" rid="B7">Simon 1882</xref>: 205 (♂♀); <xref ref-type="bibr" rid="B8">Simon 1893</xref>: 284, f. 240, 244 (♂); <xref ref-type="bibr" rid="B1">Fage 1913</xref>: 510, pl. 48–49, f. 1–21 (♂♀); <xref ref-type="bibr" rid="B10">Yaginuma 1974</xref>: 15, f. 1 (♂); <xref ref-type="bibr" rid="B3">Le Peru 2011</xref>: 142, f. 176 (♂♀).</comment></tp:nomenclature-citation></tp:nomenclature-citation-list></tp:nomenclature><tp:treatment-sec sec-type="Type material"><title>Type material.</title><p>Not examined.</p></tp:treatment-sec><tp:treatment-sec sec-type="Material examined"><title>Material examined.</title><p>1 ♂ and 1 ♀ (IZCAS), unnamed cave, Banys de la Preste to Prats of Molló, France [<named-content xmlns:xlink="http://www.w3.org/1999/xlink" content-type="dwc:verbatimCoordinates" xlink:type="simple">42°24.43'N, 2°24.37'E</named-content>, 1097 meters], Carles Ribera leg.
                        </p></tp:treatment-sec><tp:treatment-sec sec-type="Diagnosis"><title>Diagnosis.</title><p><italic><tp:taxon-name>Telema tenella</tp:taxon-name></italic> differs from other congeners by the distinct shape of male palp and female spermatheca. It is most similar to <italic><tp:taxon-name>Telema wunderlichi</tp:taxon-name></italic> Song &amp; Zhu, 1994, a species from Hunan, China, but can be distinguished by the shape of carapace, five tiny denticles on the retromargin of chelicerae (four in <italic><tp:taxon-name>Telema wunderlichi</tp:taxon-name></italic>) and bent embolus (straight in <italic><tp:taxon-name>Telema wunderlichi</tp:taxon-name></italic>).
                        </p></tp:treatment-sec><tp:treatment-sec sec-type="Description"><title>Description.</title><p><bold>Male</bold> (<xref ref-type="fig" rid="F2">Fig. 2A</xref>). Total length 1.40. Carapace 0.60 long, 0.55 wide. Abdomen 0.70 long, 0.64 wide. Sternum 0.40 long, 0.34 wide. Carapace, chelicerae, endites and labium yellow. Sternum and legs yellowish-white. Carapace with one pair of setae on clypeus, three medially and four on ocular area. Eyeless. Chelicerae (<xref ref-type="fig" rid="F4">Fig. 4E</xref>) with one tooth and four tiny granulous denticles on the promargin, and five tiny granulous denticles on the retromargin of fang furrow. Anterior edge of labium with 4 strong and 8 small bristles. Patella I–IV dorsally with one long seta distally, tibia III IV with one long seta dorsally (position 0.5). Leg measurements: I 4.40 (1.33, 0.23, 1.32, 0.93, 0.59); II 3.91 (1.17, 0.23, 1.09, 0.86, 0.56); III 2.87 (0.87, 0.19, 0.75, 0.62, 0.44); IV 3.54 (1.09, 0.23, 0.94, 0.75, 0.53). Abdomen blue, covered with long setae. Male palp (<xref ref-type="fig" rid="F2">Figs 2B–D</xref>, <xref ref-type="fig" rid="F4">4A–B, D</xref>). Bulb light yellow, pyriform, with embolus the only projection erected distally; embolus lamellar, curving, short, approximately 1/5 the length of bulb, and weakly sclerotized at the distal part.
                        </p><p><bold>Female</bold> (<xref ref-type="fig" rid="F3">Figs 3A–B</xref>). Similar to male in coloration and general features. Total length 1.30. Carapace 0.60 long, 0.55 wide. Abdomen 0.65 long, 0.65 wide. Sternum 0.40 long, 0.34 wide. Leg measurements: I 4.37 (1.33, 0.23, 1.32, 0.93, 0.56); II 3.92 (1.09, 0.23, 1.25, 0.81, 0.54); III 2.88 (0.71, 0.19, 0.86, 0.59, 0.53); IV 3.58 (0.94, 0.23, 1.09, 0.78, 0.54). Genital area (<xref ref-type="fig" rid="F5">Fig. 5A</xref>) with a row of setae on epigynal area and a row of stout setae posterior to epigastric furrow. Spermatheca (<xref ref-type="fig" rid="F3">Figs 3C–D</xref>, <xref ref-type="fig" rid="F5">5B–C</xref>) elongate, transparent, and tube-shaped, with the distal part curving ventrally.
                        </p></tp:treatment-sec><tp:treatment-sec sec-type="Distribution"><title>Distribution.</title><p>In Pyrenees: France (Pyrénées-Orientales: caves Sainte-Marie and Can Britxot near La Preste; cave Sirach near Ria; caves Can Pey and La Fou near Arles-sur-Tech; copper mine near La Preste), Spain (Gerona, Cueva del Far).</p></tp:treatment-sec><tp:treatment-sec sec-type="Discussion"><title>Discussion.</title><p>The genus <italic><tp:taxon-name>Telema</tp:taxon-name></italic> contains 40 species distributed in Spain, France, Guatemala, Japan, Singapore, Borneo, Thailand, Vietnam, and China. Compared with the type species <italic><tp:taxon-name>Telema tenella</tp:taxon-name></italic>, some species in the genus have one prolateral apophysis on the cymbium; most species from China have a lager body size, more pigmented bodies, stronger embolus; and the species from Singapore, Borneo, and Thailand have different spermatheca in the female, either thin and strongly spiral or short and swelling. The taxonomic status of the species in <italic><tp:taxon-name>Telema</tp:taxon-name></italic> needs to be studied further as well as distributional limits of the genus.
                        </p><fig id="F1" position="float" orientation="portrait"><label>Figure 1.</label><caption><p>Subadultfemale hanging beneath web. Photo byEnric Planas in an unnamed cave in Banys de la Preste to Prats of Molló, France.</p></caption><graphic xmlns:xlink="http://www.w3.org/1999/xlink" xlink:href="ZooKeys-251-011-g001.jpg" position="float" orientation="portrait" xlink:type="simple"/></fig><fig id="F2" position="float" orientation="portrait"><label>Figure 2.</label><caption><p><italic><tp:taxon-name>Telema tenella</tp:taxon-name></italic>,male. Based on material from an unnamed cave in Banys de la Preste to Prats of Molló, France. <bold>A</bold> Habitus, dorsal view <bold>B</bold> Embolus tip, apical view <bold>C</bold> Right palp, retrolateral view <bold>D</bold> Right palp, prolateral view.</p></caption><graphic xmlns:xlink="http://www.w3.org/1999/xlink" xlink:href="ZooKeys-251-011-g002.jpg" position="float" orientation="portrait" xlink:type="simple"/></fig><fig id="F3" position="float" orientation="portrait"><label>Figure 3.</label><caption><p><italic><tp:taxon-name>Telema tenella</tp:taxon-name></italic>, female. Based on material from an unnamed cave in Banys de la Preste to Prats of Molló, France. <bold>A</bold>. Habitus, dorsal view <bold>B</bold> Habitus, ventral view <bold>C</bold> Copulatory organ, dorsal view <bold>D</bold> Copulatory organ, lateral view.</p></caption><graphic xmlns:xlink="http://www.w3.org/1999/xlink" xlink:href="ZooKeys-251-011-g003.jpg" position="float" orientation="portrait" xlink:type="simple"/></fig><fig id="F4" position="float" orientation="portrait"><label>Figure 4.</label><caption><p><italic><tp:taxon-name>Telema tenella</tp:taxon-name></italic>,male. Based on material from an unnamed cave in Banys de la Preste to Prats of Molló, France. <bold>A</bold> Right palp, retrolateral view B Right palp, prolateral view <bold>C</bold> Colulus, ventral view <bold>D</bold> Embolus tip, apical view <bold>E</bold> Chelicerae, posterior view. Scale bars: <bold>A, B, E</bold> 0.10 mm; <bold>C, D</bold> 0.05 mm.</p></caption><graphic xmlns:xlink="http://www.w3.org/1999/xlink" xlink:href="ZooKeys-251-011-g004.jpg" position="float" orientation="portrait" xlink:type="simple"/></fig><fig id="F5" position="float" orientation="portrait"><label>Figure 5.</label><caption><p><italic><tp:taxon-name>Telema tenella</tp:taxon-name></italic>, female. Based on material from an unnamed cave in Banys de la Preste to Prats of Molló, France. <bold>A</bold> Genital area, ventral view <bold>B</bold> Copulatory organ, dorsal view <bold>C</bold> Copulatory organ, lateral view <bold>D</bold> Pedicel, dorsal view. Scale bars: <bold>A</bold>, 0.05 mm; <bold>B, C, D</bold> 0.10 mm.</p></caption><graphic xmlns:xlink="http://www.w3.org/1999/xlink" xlink:href="ZooKeys-251-011-g005.jpg" position="float" orientation="portrait" xlink:type="simple"/></fig></tp:treatment-sec><ref-list><ref id="B7"><mixed-citation xmlns:xlink="http://www.w3.org/1999/xlink" xlink:type="simple"><person-group><name name-style="western"><surname>Simon</surname><given-names>E</given-names></name></person-group> (<year>1882</year>)<article-title> Etudes Arachnologiques. 13e Mémoire. XX. Descriptions d’espèces et de genres nouveaux de la famille des Dysderidae.</article-title><source>Annales de la Société entomologique de France </source><volume>2</volume>: <fpage>201</fpage>-<lpage>240</lpage>.</mixed-citation></ref><ref id="B8"><mixed-citation xmlns:xlink="http://www.w3.org/1999/xlink" xlink:type="simple"><person-group><name name-style="western"><surname>Simon</surname><given-names>E</given-names></name></person-group> (<year>1893</year>)<source> Histoire naturelle das araignées.</source> Volume <volume>1</volume>, <publisher-loc>Paris</publisher-loc>, <fpage>257</fpage>–<lpage>488</lpage>.</mixed-citation></ref><ref id="B1"><mixed-citation xmlns:xlink="http://www.w3.org/1999/xlink" xlink:type="simple"><person-group><name name-style="western"><surname>Fage</surname><given-names>L</given-names></name></person-group> (<year>1913</year>)<article-title> Etudes sur les Araignées cavernicoles. II. Revision des Leptonetidae. In Biospelogica, XXIX.</article-title><source>Archive De Zoologie Expérimentale Et Genéralé </source><volume>10</volume> (<issue>5</issue>): <fpage>479</fpage>-<lpage>576</lpage>.</mixed-citation></ref><ref id="B10"><mixed-citation xmlns:xlink="http://www.w3.org/1999/xlink" xlink:type="simple"><person-group><name name-style="western"><surname>Yaginuma</surname><given-names>T</given-names></name></person-group> (<year>1974</year>)<article-title> A telemid spider occurs in Japan.</article-title><source>Atypus </source><volume>62</volume>: <fpage>14</fpage>-<lpage>16</lpage>.</mixed-citation></ref><ref id="B3"><mixed-citation xmlns:xlink="http://www.w3.org/1999/xlink" xlink:type="simple"><person-group><name name-style="western"><surname>Le Peru</surname><given-names>B</given-names></name></person-group> (<year>2011</year>)<article-title> The spiders of Europe, a synthesis of data: Atypidae to Theridiidae.</article-title><source>Mémoires de la Société Linnéenne de Lyon </source><volume>2</volume>: <fpage>1</fpage>-<lpage>522</lpage>.</mixed-citation></ref></ref-list></tp:taxon-treatment>
